# Supplementary material for: Immunoblotting validation of research antibodies generated against HS1-associated protein X-1 in the human neutrophil model cell line PLB-985
Source: F1000Res. 2015 Aug 10;4:148. Originally published 2015 Jun 10. [Version 2] doi: 10.12688/f1000research.6516.2 (PMC4893944; doi:10.12688/f1000research.6516.2)
Supplement: Raw data for Figure 3 quantification — Comparison of mouse and rabbit anti-Hax1 antibody band intensities in differentiated PLB-985 cells. Quantification of the band intensities from three independent Western blots was measured and the ratios of Hax1 to tubulin were plotted. [file f1000research-4-7428-s0000.tgz]

Archive with 1 entries (1 files):
- 6e16b697-f5ce-45aa-8cf1-25e569863c04_Dataset_1.xlsx
