# Supplementary material for: Immunoblotting validation of research antibodies generated against HS1-associated protein X-1 in the human neutrophil model cell line PLB-985
Source: F1000Res. 2015 Aug 10;4:148. Originally published 2015 Jun 10. [Version 2] doi: 10.12688/f1000research.6516.2 (PMC4893944; doi:10.12688/f1000research.6516.2)
Supplement: Raw data for Figure 3 quantification — Comparison of mouse and rabbit anti-Hax1 antibody band intensities in differentiated PLB-985 cells. Quantification of the band intensities from three independent Western blots was measured and the ratios of Hax1 to tubulin were plotted. [file f1000research-4-7428-s0000.tgz › 6e16b697-f5ce-45aa-8cf1-25e569863c04_Dataset_1.xlsx]

## Sheet: Sheet1
Ms anti-Hax1 BD side-by-side gel					Averages:
	0.1	0.5	1			0.1	0.5	1
Tubulin	0.254	0.422	0.572		Ms anti-Hax1 BD Average	0.0357626	0.108767	0.153866
Hax1	0.007	0.047	0.065		Std. Deviation	0.0157149	0.00319832	0.0608918
Ratio Hax1:Tubulin	0.0275591	0.111374	0.113636
					Rb anti-Hax1 PTG Average	0.0623277	0.712258	0.934185
Rb anti-Hax1 PTG side-by-side						0.0366842	0.129066	0.266616
	0.1	0.5	1
Tubulin	0.168	0.304	0.463
Hax1	0.019	0.269	0.607
Ratio Hax1:Tubulin	0.113095	0.884868	1.31102
Ms anti-Hax1 BD 2
	0.1	0.5	1
Tubulin	0.258	0.422	0.572
Hax1	0.00567	0.0467	0.0618
Ratio Hax1:Tubulin	0.0219767	0.110664	0.108042
Rb anti-Hax1 PTG 2
	0.1	0.5	1
Tubulin	0.0325	0.128	0.251
Hax1	0.0009	0.0867	0.19
Ratio Hax1:Tubulin	0.0276923	0.677344	0.756972
Ms anti-Hax1 BD 3
	0.1	0.5	1
Tubulin	0.0516	0.305	0.248
Hax1	0.00298	0.0318	0.0595
Ratio Hax1:Tubulin	0.0577519	0.104262	0.239919
Rb anti-Hax1 PTG 3
	0.1	0.5	1
Tubulin	0.184	0.228	0.324
Hax1	0.0085	0.131	0.238
Ratio Hax1:Tubulin	0.0461957	0.574561	0.734568
