# Supplementary material for: Immunoblotting validation of research antibodies generated against HS1-associated protein X-1 in the human neutrophil model cell line PLB-985
Source: F1000Res. 2015 Aug 10;4:148. Originally published 2015 Jun 10. [Version 2] doi: 10.12688/f1000research.6516.2 (PMC4893944; doi:10.12688/f1000research.6516.2)
Supplement: Raw data for Figure 4 quantification — Detection and quantification of Hax1 in control shRNA and Hax1 shRNA expressing PLB-985 cells. Quantification of the band intensities was measured and the ratios of Hax1 to tubulin were plotted relative to the control shRNA ratios for each cell density assayed. An average, standard deviation, and standard error of the mean were calculated for each cell density and each antibody used from three independent replicates. [file f1000research-4-7428-s0001.tgz]

Archive with 1 entries (1 files):
- 24294975-8474-4cda-8aa0-f46d8b0c89eb_Dataset_2.xlsx
