# Supplementary material for: Immunoblotting validation of research antibodies generated against HS1-associated protein X-1 in the human neutrophil model cell line PLB-985
Source: F1000Res. 2015 Aug 10;4:148. Originally published 2015 Jun 10. [Version 2] doi: 10.12688/f1000research.6516.2 (PMC4893944; doi:10.12688/f1000research.6516.2)
Supplement: Raw data for Figure 4 quantification — Detection and quantification of Hax1 in control shRNA and Hax1 shRNA expressing PLB-985 cells. Quantification of the band intensities was measured and the ratios of Hax1 to tubulin were plotted relative to the control shRNA ratios for each cell density assayed. An average, standard deviation, and standard error of the mean were calculated for each cell density and each antibody used from three independent replicates. [file f1000research-4-7428-s0001.tgz › 24294975-8474-4cda-8aa0-f46d8b0c89eb_Dataset_2.xlsx]

## Sheet: Sheet1
0000771_03 Ctl vs. Hax1 KD, Rb Hax1, Ms tubulin Fig. A
	Ctl			KD1
	0.1	0.5	1	0.1	0.5	1
Tubulin	0.167	0.611	1.32	0.0106	0.441	0.72
Hax1	0.0145	0.0904	0.315	0.00193	0.0235	0.0652
Ratio Hax1:Tubulin	0.0868263	0.147954	0.238636	0.182075	0.053288	0.0905556
Hax1 Relative to Ctl	1	1	1	2.09701	0.360165	0.379471
0000759_03 Ctl vs. Hax1 KD, Ms Hax1, Ms tubulin Fig. A
	Ctl			KD1
	0.1	0.5	1	0.1	0.5	1
Tubulin	0.0595	0.291	0.299	0.101	0.225	0.264
Hax1	0.00403	0.055	0.126	0.00415	0.0341	0.0519
Ratio Hax1:Tubulin	0.0677311	0.189003	0.421405	0.0410891	0.151556	0.196591
Hax1 Relative to Ctl	1	1	1	0.606651	0.801867	0.466513
0000785_06 Ctl vs. Hax1 KD, Rb Hax1, Ms tubulin Fig. B
	Ctl			KD1
	0.1	0.5	1	0.1	0.5	1
Tubulin	0.0524	0.3	0.316	0.0611	0.268	0.228
Hax1	0.00498	0.113	0.346	0.0126	0.0736	0.134
Ratio Hax1:Tubulin	0.0950382	0.376667	1.09494	0.206219	0.274627	0.587719
Hax1 Relative to Ctl	1	1	1	2.16986	0.729098	0.536761
0000785_05 Ctl vs. Hax1 KD, Ms Hax1, Ms tubulin Fig. B
	Ctl			KD1
	0.1	0.5	1	0.1	0.5	1
Tubulin	0.0247	0.209	0.242	0.0337	0.261	0.294
Hax1	0.00776	0.0729	0.171	0.00446	0.03	0.0745
Ratio Hax1:Tubulin	0.31417	0.348804	0.706612	0.132344	0.114943	0.253401
Hax1 Relative to Ctl	1	1	1	0.42125	0.329533	0.358615
0000785_08 Ctl vs. Hax1 KD, Rb Hax1, Ms tubulin Fig. C
	Ctl			KD1
	0.1	0.5	1	0.1	0.5	1
Tubulin	0.00562	0.28	0.253	0.016	0.171	0.202
Hax1	0.00604	0.169	0.313	0.00922	0.0813	0.129
Ratio Hax1:Tubulin	1.07473	0.603571	1.23715	0.57625	0.475439	0.638614
Hax1 Relative to Ctl	1	1	1	0.53618	0.787709	0.516196
0000760_02 Ctl vs. Hax1 KD, Ms Hax1, Ms tubulin Fig. C
	Ctl			KD1
	0.1	0.5	1	0.1	0.5	1
Tubulin	0.0661	0.236	0.309	0.0865	0.25	0.295
Hax1	0.00112	0.00926	0.0245	0.00274	0.00553	0.00873
Ratio Hax1:Tubulin	0.016944	0.0392373	0.079288	0.0316763	0.02212	0.0295932
Hax1 Relative to Ctl	1	1	1	1.86947	0.563749	0.373237
Aggregate:
Rb Hax1 (ProteinTech)	0.1 Average	0.1 Std Deviation	0.1 SEM	0.5 Average	0.5 Std Deviation	0.5 SEM	1 Average	1 Std Deviation	1 SEM
Ctl	1	0	0	1	0	0	1	0	0
Hax1 shRNA (Rb ProteinTech)	1.60101	0.753539	0.435056	0.625657	0.18925	0.109263	0.477476	0.0698067	0.0403029
Hax1 shRNA (Ms BD BioSciences)	0.965789	0.643464	0.371504	0.56505	0.192831	0.111331	0.399455	0.0477917	0.0275925
